# Supplementary material for: In vitro Cell Migration, Invasion, and Adhesion Assays: From Cell Imaging to Data Analysis
Source: Front Cell Dev Biol. 2019 Jun 14;7:107. doi: 10.3389/fcell.2019.00107 (PMC6587234; doi:10.3389/fcell.2019.00107)
Supplement: Supplementary Data 1 — Wound_healing.ijm macro code. [file Data_Sheet_1.ZIP]

Archive with 6 entries (5 files):
- Supplementary data 1_Wound_healing.ijm
- __MACOSX/
- __MACOSX/._Supplementary data 1_Wound_healing.ijm
- Supplementary data 2_Wound_healing_Choose_Threshold.ijm
- __MACOSX/._Supplementary data 2_Wound_healing_Choose_Threshold.ijm
- Supplementary data 3_NotSpread&All.ijm
