# Supplementary material for: In vitro Cell Migration, Invasion, and Adhesion Assays: From Cell Imaging to Data Analysis
Source: Front Cell Dev Biol. 2019 Jun 14;7:107. doi: 10.3389/fcell.2019.00107 (PMC6587234; doi:10.3389/fcell.2019.00107)
Supplement: Supplementary Data 1 — Wound_healing.ijm macro code. [file Data_Sheet_1.ZIP › Supplementary data 2_Wound_healing_Choose_Threshold.ijm]

///////////////////////////////////////////////////////////////////////////////////////////////
/* Description: ImageJ runs this macro when users open Plugins-New-Macro copy the (txt.) file click on language IJ1Macro and adjust the Threshold values (if it is necessary).
 * Input: Wound healing stack. 
 * Output: Clousure Area data
 *
 */
///////////////////////////////////////////////////////////////////////////////////////////////

//Open image and collect title and containing folder

title = getTitle();

//ROIs and filters
run ("ROI Manager...");
run("Find Edges", "stack");
run("Gaussian Blur...", "sigma=5 stack");

//Select Threshold
run("Auto Threshold...", "method=[Try all] ignore_black ignore_white stack");
waitForUser("Check Thresholds");
selectWindow(title);
run("Threshold...");
waitForUser("Select your preferred Threshold; Manual-->Set");
selectWindow("Stack");
run("Close");
selectWindow("Threshold");
run("Close");

//Create Selection
for (i=1; i<=nSlices; i++) {
		run("Set Slice...", "slice="+i);
		run("Create Selection");
		run("Enlarge...", "enlarge=-10");
		run("Enlarge...", "enlarge=10");
		roiManager("Add");
}

//Mesurments
run("Set Measurements...", "area display redirect=None decimal=2");
roiManager("Measure");

//Close
waitForUser("Copy Results to Spreadsheet");
selectWindow("Results");
run("Close");
selectWindow("ROI Manager");
run("Close");
selectWindow(title);
run("Close");
