# Supplementary material for: In vitro Cell Migration, Invasion, and Adhesion Assays: From Cell Imaging to Data Analysis
Source: Front Cell Dev Biol. 2019 Jun 14;7:107. doi: 10.3389/fcell.2019.00107 (PMC6587234; doi:10.3389/fcell.2019.00107)
Supplement: Supplementary Data 1 — Wound_healing.ijm macro code. [file Data_Sheet_1.ZIP › Supplementary data 3_NotSpread&All.ijm]

rename("image");
run("Duplicate...", "duplicate");
run("Subtract Background...", "rolling=10");
run("Duplicate...", "duplicate");

//Count Unattached
selectWindow("image-1");
setAutoThreshold("Yen");
setOption("BlackBackground", false);
run("Convert to Mask");
run("Invert");
run("Close-");
run("Dilate");
run("Dilate");
run("Erode");
run("Erode");
run("Fill Holes");
run("Watershed");
run("Erode");
run("Erode");
run("Set Measurements...", "centroid redirect=None decimal=3");
run("Analyze Particles...", "size=100-Infinity circularity=0.6-1.00 show=Outlines display add");
waitForUser("Check&Copy Unattached Cell Data");
selectWindow("ROI Manager");
run("Close");
selectWindow("Results");
run("Close");
selectWindow("image-1");
run("Close");
selectWindow("Drawing of image-1");
run("Close");

//CountAll
selectWindow("image-2");
run("Find Edges");
run("Invert");
setAutoThreshold("Triangle");
run("Convert to Mask");
setOption("BlackBackground", false);
run("Dilate");
run("Erode");
run("Fill Holes");
run("Erode");
run("Undo");
run("Watershed");
run("Erode");
run("Analyze Particles...", "size=100-Infinity circularity=0.6-1.00 show=Outlines display add");
waitForUser("Check&Copy All Cell Data");
selectWindow("ROI Manager");
run("Close");
selectWindow("image-2");
run("Close");
selectWindow("Results");
run("Close");
selectWindow("Drawing of image-2");
run("Close");
selectWindow("image");
run("Close");
